# Supplementary material for: Molecular basis of microhomology-mediated end-joining by purified full-length Polθ
Source: Nat Commun. 2019 Sep 27;10:4423. doi: 10.1038/s41467-019-12272-9 (PMC6764996; doi:10.1038/s41467-019-12272-9)
Supplement: Supplementary file 13 — Source Data [file 41467_2019_12272_MOESM13_ESM.xlsx]

## Sheet: 1F
1F

## Sheet: 1G
1G
															AVERAGE
		1	632.849	30	2.04701	1	5555.27	30	6.4057	13	5061.16	30	4.99162		4.48144
		2	30282.9			2	81168.6			14	96332
		3	2082.06	60	4.73971	3	9093.26	60	10.2586	15	7906.56	60	8.44563		7.81464
		4	41846			4	79547.2			16	85710.6
		5	3898.25	120	8.8887	5	13280.6	120	14.113	17	11417.4	120	13.4342		12.1453
		6	39958			6	80821.5			18	73570.1
		7	1730.2	30	3.97791	7	7068.89	30	7.07789	19	6209.77	30	5.65726		5.57102
		8	41765.2			8	92803.9			20	103557
		9	4111.66	60	9.41892	9	12004.4	60	12.7101	21	12066.5	60	10.5494		10.8928
		10	39541.6			10	82443.3			22	102314
		11	6752.24	120	16.1725	11	21081.4	120	22.3771	23	19536.5	120	17.9852		18.8449
		12	34999.2			12	73128.2			24	89088.6
	4.48144	5.57102			2.04701	6.4057	4.99162											Average	Pos	Neg
	7.81464	10.8928			4.73971	10.2586	8.44563											4.48144	1.92425	2.43443
	12.1453	18.8449			8.8887	14.113	13.4342											7.81464	2.44395	3.07494
					3.97791	7.07789	5.65726											12.1453	1.96768	3.25659
					9.41892	12.7101	10.5494
					16.1725	22.3771	17.9852											5.57102	1.50687	1.59311
																		10.8928	1.81729	1.4739
																		18.8449	3.53216	2.67247

## Sheet: 1I
1I	PQP vs FL 70 nt		lsQ 110918
		MMEJ product
	Set1
	PolQ-pol	MMEJ product	1370.26
		Non-MMEJ DNA	47620.1	2.79699
	PolQ	MMEJ product	12340.6
		Non-MMEJ DNA	24197.4	33.7747
	Set2
	PolQ-pol	MMEJ product	1555.33
		Non-MMEJ DNA	37253	4.00771
	PolQ	MMEJ product	10599.3
		Non-MMEJ DNA	14866.2	41.6222
	Set3
	PolQ-pol	MMEJ product	1135.13
		Non-MMEJ DNA	32028.1	3.42287
	PolQ	MMEJ product	12890.2
		Non-MMEJ DNA	15134.6	45.9957
		MMEJ product
	Averages
	Set
	PolQ-pol			3.40919
	PolQ			40.4642

## Sheet: 1J
1J
	pqp	3376.2
		20886.5	13.9152
	FL	37779.7
		1745.26	95.5844

## Sheet: 1K
1K

## Sheet: 1L
1L

## Sheet: 1M
1M 70nt	PQP vs FL trip EJ
		MMEJ product					ssDNAx product
	2018-01-02					2018-01-02
	Set	CHART METHOD		% Ext		Set	CHART METHOD		% Ext
	1	pqp	1370.26			1		24147.5
			47620.1	2.79699				23466.3
		FL	12340.6					1370.26	49.2966
			24197.4	33.7747				20762.8
	2	pqp	1135.13				2	3431.25
			32028.1	3.42287			3	12340.6	56.8305
		FL	12890.2			2	1	16454.4
			15134.6	45.9957			2	15693.1
	3	pqp	1472.33				3	1257.96	49.2566
			37253	3.80197			1	12466
		FL	10599.3				2	1215.13
			14866.2	41.6222			3	12493.5	47.6263
						3	1	22423.9
							2	14827.6
							3	1472.33	57.9073
							1	13027.7
							2	1836.96
							3	10599.3	51.1612
1M 100nt	PQP vs FL trip EJ
		MMEJ product					ssDNAx product
	2018-01-02					2018-01-02
	Set	CHART METHOD		% Ext		Set	CHART METHOD		% Ext
	1	pqp	2144.03			1	1	43817.8
			44183.1	4.62803			2	2117.62	95.39
		FL	18727				1	10911.7
			11107.1	62.7705			2	18704.5	36.8438
	2	pqp	1770.84			2	1	40780.3
			41772.6	4.06684			2	1768.43	95.8438
		FL	14598.1				1	8471.84
			8524.26	63.1341			2	14393	37.0519
	3	pqp	1728.08			3	1	38900.3
			39309.7	4.21095			2	1734.38	95.7318
		FL	15759.9				1	8572.31
			8725.43	64.3647			2	15452	35.6819

## Sheet: 1N
1N	FL TC		lsQ 112618
		MMEJ product
	Set 1
	Mins
	2	MMEJ product	87.607
		Non-MMEJ DNA	45201.7	0.193439
	4	MMEJ product	6515.35
		Non-MMEJ DNA	37182	14.9102
	8	MMEJ product	19745.6			f
		Non-MMEJ DNA	21368.7	48.0261
	16	MMEJ product	33481.5
		Non-MMEJ DNA	9290.06	78.2798
	32	MMEJ product	36105.9
		Non-MMEJ DNA	6695.28	84.3572
	Set 2
	Mins
	2	MMEJ product	1233.89
		Non-MMEJ DNA	25763.1	4.57047
	4	MMEJ product	8871.54
		Non-MMEJ DNA	21951.6	28.7821
	8	MMEJ product	15029.6
		Non-MMEJ DNA	11943.9	55.7198
	16	MMEJ product	18130.9
		Non-MMEJ DNA	8363.82	68.4321
	32	MMEJ product	18426.1
		Non-MMEJ DNA	5791.56	76.0854
	Set 3
	Mins
	2	MMEJ product	839.941
		Non-MMEJ DNA	23576.7	3.44003
	4	MMEJ product	8089.23
		Non-MMEJ DNA	20486.2	28.3083
	8	MMEJ product	12753.9
		Non-MMEJ DNA	13345.6	48.8664
	16	MMEJ product	14790.1
		Non-MMEJ DNA	7176.92	67.3286
	32	MMEJ product	13916.8
		Non-MMEJ DNA	5856.97	70.38

## Sheet: 1O
1O

## Sheet: 1P
1P

[truncated: 36 more sheets: 1Q, 2A, 2B, 2C, 2E, 2F, 2G, 2J, 2H, 2I, 2G, K, 3D, 3E, 3F, 3G, 3H, 3I, 3J, 3K, 4A, 4C …]
